# Supplementary material for: Comparison of 3D printed prostate models with standard radiological information to aid understanding of the precise location of prostate cancer: A construct validation study
Source: PLoS One. 2018 Jun 25;13(6):e0199477. doi: 10.1371/journal.pone.0199477 (PMC6016928; doi:10.1371/journal.pone.0199477)
Supplement: S1 Table — (XLS) [file pone.0199477.s001.xls]

## Sheet: Sheet1
group	participant	toolorder	tool	case	order_withintool	order_withinpart	ap_figure	ap_wrong_plusminus	ap_wrong_minusplus	ap_wrong_moreless	ap_wrong_lessmore	ap_points	v_figure	v_wrong_plusminus	v_wrong_minusplus	v_wrong_moreless	v_wrong_lessmore	v_points	ta_figure	ta_wrong_plusminus	ta_wrong_minusplus	ta_wrong_moreless	ta_wrong_lessmore	ta_points	tb_figure	tb_wrong_plusminus	tb_wrong_minusplus	tb_wrong_moreless	tb_wrong_lessmore	tb_points	tc_figure	tc_wrong_plusminus	tc_wrong_minusplus	tc_wrong_moreless	tc_wrong_lessmore	tc_points	t_points_preliminary	t_points_third	total_points
expert	11	ABC	Written report	2	1	1	10	0	-2	0	0	8	10	-2	0	-1	0	7	10	0	0	0	0	10	10	-1	-2	-1	0	6	10	-1	-1	0	-1	7	23	7.66667	22.6667
expert	11	ABC	Written report	1	2	2	10	0	0	0	0	10	10	-2	0	-1	0	7	10	-1	0	0	0	9	10	-1	0	0	-1	8	10	0	0	0	0	10	27	9	26
expert	11	ABC	Written report	3	3	3	10	0	0	0	0	10	10	0	-2	0	0	8	10	0	-1	-1	0	8	10	0	-1	0	0	9	10	0	0	0	0	10	27	9	27
expert	11	ABC	3D model	3	1	4	10	0	0	0	0	10	10	0	0	0	0	10	10	0	0	0	0	10	10	0	0	0	0	10	10	0	0	0	0	10	30	10	30
expert	11	ABC	3D model	1	2	5	10	0	0	0	0	10	10	-2	0	0	0	8	10	-1	0	-1	0	8	10	-1	0	0	-1	8	10	0	0	0	0	10	26	8.66667	26.6667
expert	11	ABC	3D model	2	3	6	10	0	-2	0	0	8	10	0	0	0	-1	9	10	0	0	0	0	10	10	-1	-1	-1	0	7	10	-1	-1	-1	0	7	24	8	25
expert	11	ABC	MDT	1	1	7	10	0	0	0	0	10	10	-2	0	0	0	8	10	-1	0	-1	0	8	10	-1	0	0	0	9	10	0	0	0	0	10	27	9	27
expert	11	ABC	MDT	2	2	8	10	0	-2	0	0	8	10	0	0	0	0	10	10	0	0	0	0	10	10	0	-1	-1	0	8	10	-1	-1	0	0	8	26	8.66667	26.6667
expert	11	ABC	MDT	3	3	9	10	0	0	-1	0	9	10	0	0	-1	0	9	10	0	0	-1	0	9	10	0	0	-1	0	9	10	0	0	0	0	10	28	9.33333	27.3333
expert	12	ABC	Written report	2	1	1	10	-1	-2	-1	0	6	10	0	0	-2	0	8	10	0	0	0	0	10	10	-1	0	-3	0	6	10	-1	0	-2	0	7	23	7.66667	21.6667
expert	12	ABC	Written report	1	2	2	10	0	0	-2	0	8	10	0	0	-1	0	9	10	-2	0	-1	0	7	10	-3	0	0	0	7	10	0	0	0	0	10	24	8	25
expert	12	ABC	Written report	3	3	3	10	0	0	-2	0	8	10	0	-4	0	0	6	10	0	0	-1	0	9	10	0	-1	-1	0	8	10	0	0	0	0	10	27	9	23
expert	12	ABC	3D model	3	1	4	10	0	-1	-1	0	8	10	0	-3	-1	0	6	0	0	0	0	0	0	10	0	0	-2	0	8	10	0	0	0	0	10	18	6	20
expert	12	ABC	3D model	1	2	5	10	0	-1	0	0	9	10	0	-1	0	0	9	0	0	0	0	0	0	0	0	0	0	0	0	10	0	0	0	0	10	10	3.33333	21.3333
expert	12	ABC	3D model	2	3	6	10	0	-2	-1	-1	6	10	0	0	-1	-1	8	10	0	0	0	0	10	10	0	-2	-1	0	7	10	0	-1	-1	0	8	25	8.33333	22.3333
expert	12	ABC	MDT	1	1	7	10	0	0	-1	0	9	10	0	0	0	0	10	10	-2	0	-1	0	7	10	0	0	0	0	10	10	0	0	0	0	10	27	9	28
expert	12	ABC	MDT	2	2	8	10	0	-2	0	0	8	10	0	0	0	-1	9	10	0	0	0	0	10	10	0	-1	-1	0	8	10	0	0	0	0	10	28	9.33333	26.3333
expert	12	ABC	MDT	3	3	9	10	0	0	-1	0	9	10	0	-1	-2	0	7	10	0	0	-1	0	9	10	0	0	-1	0	9	10	0	0	0	0	10	28	9.33333	25.3333
expert	13	ABC	Written report	2	1	1	0	0	0	0	0	0	10	0	0	0	-1	9	10	0	0	0	0	10	0	0	0	0	0	0	0	0	0	0	0	0	10	3.33333	12.3333
expert	13	ABC	Written report	1	2	2	0	0	0	0	0	0	10	-1	0	-1	0	8	0	0	0	0	0	0	0	0	0	0	0	0	10	0	0	0	0	10	10	3.33333	11.3333
expert	13	ABC	Written report	3	3	3	10	0	0	-1	0	9	10	0	-2	-2	-2	4	0	0	0	0	0	0	10	-1	-1	-1	-1	6	0	0	0	0	0	0	6	2	15
expert	13	ABC	3D model	3	1	4	10	-1	0	0	0	9	10	-3	0	-1	-1	5	10	-1	0	-2	0	7	10	-1	0	-1	0	8	0	0	0	0	0	0	15	5	19
expert	13	ABC	3D model	1	2	5	0	0	0	0	0	0	10	-1	0	0	0	9	0	0	0	0	0	0	0	0	0	0	0	0	10	0	0	0	0	10	10	3.33333	12.3333
expert	13	ABC	3D model	2	3	6	0	0	0	0	0	0	10	-1	-2	0	0	7	10	0	0	0	0	10	0	0	0	0	0	0	0	0	0	0	0	0	10	3.33333	10.3333
expert	13	ABC	MDT	1	1	7	10	-2	0	-1	0	7	10	0	0	-1	0	9	10	-1	0	0	0	9	10	0	0	0	0	10	10	0	0	0	0	10	29	9.66667	25.6667
expert	13	ABC	MDT	2	2	8	10	0	-1	0	0	9	10	0	-1	0	-1	8	10	0	0	0	0	10	10	0	0	0	0	10	10	0	0	0	0	10	30	10	27
expert	13	ABC	MDT	3	3	9	10	0	0	0	0	10	10	0	-1	-2	-1	6	10	0	0	-1	0	9	10	0	0	-1	0	9	10	0	0	0	0	10	28	9.33333	25.3333
expert	14	CAB	Written report	2	1	4	10	0	-2	0	0	8	10	0	0	0	0	10	10	0	0	0	0	10	10	-1	0	-2	0	7	10	-1	0	-1	0	8	25	8.33333	26.3333
expert	14	CAB	Written report	1	2	5	10	0	0	-1	0	9	10	-2	0	-1	0	7	0	0	0	0	0	0	0	0	0	0	0	0	10	0	0	0	0	10	10	3.33333	19.3333
expert	14	CAB	Written report	3	3	6	10	0	0	-1	-1	8	10	0	-1	-1	0	8	10	0	0	-2	0	8	10	0	0	-2	0	8	10	0	0	0	0	10	26	8.66667	24.6667
expert	14	CAB	3D model	3	1	7	10	-1	0	0	0	9	10	-3	-3	0	0	4	10	0	0	-2	0	8	10	-1	0	-3	0	6	10	0	0	0	0	10	24	8	21
expert	14	CAB	3D model	1	2	8	10	0	0	0	0	10	10	-1	0	0	0	9	10	-1	0	-1	0	8	10	-1	0	0	0	9	10	0	0	0	0	10	27	9	28
expert	14	CAB	3D model	2	3	9	10	0	-1	0	0	9	10	-1	0	0	0	9	10	0	0	0	0	10	10	-1	-1	-1	0	7	10	-2	0	-1	0	7	24	8	26
expert	14	CAB	MDT	1	1	1	10	0	0	0	0	10	10	-2	0	0	0	8	10	-1	0	-1	0	8	10	-1	0	0	0	9	10	0	0	0	0	10	27	9	27
expert	14	CAB	MDT	2	2	2	10	0	-2	0	-1	7	10	0	0	0	-2	8	10	0	0	0	0	10	10	0	0	-1	0	9	10	-2	0	-1	0	7	26	8.66667	23.6667
expert	14	CAB	MDT	3	3	3	10	0	0	-1	0	9	10	0	-2	-2	-1	5	10	0	0	-2	0	8	10	-1	0	-1	0	8	10	0	0	0	0	10	26	8.66667	22.6667
expert	15	CAB	Written report	2	1	4	10	0	-2	0	0	8	10	0	-1	0	-1	8	10	0	0	0	0	10	10	0	0	0	0	10	10	0	-1	0	0	9	29	9.66667	25.6667
expert	15	CAB	Written report	1	2	5	10	0	0	-1	0	9	10	-1	0	-1	-1	7	10	-1	0	-1	0	8	10	-1	0	0	0	9	10	0	0	0	0	10	27	9	25
expert	15	CAB	Written report	3	3	6	10	0	0	0	0	10	10	0	-2	-2	0	6	10	0	0	0	0	10	10	0	-1	-1	0	8	10	0	0	0	0	10	28	9.33333	25.3333
expert	15	CAB	3D model	3	1	7	10	-1	0	0	0	9	10	-1	-2	-1	0	6	10	0	0	-1	0	9	10	0	0	-2	0	8	10	0	0	0	0	10	27	9	24
expert	15	CAB	3D model	1	2	8	10	0	0	0	0	10	10	-1	0	0	0	9	10	0	0	-1	0	9	10	0	0	0	0	10	10	0	0	0	0	10	29	9.66667	28.6667
expert	15	CAB	3D model	2	3	9	10	0	-2	0	0	8	10	-1	0	0	-1	8	10	0	0	0	0	10	10	0	-1	-1	0	8	10	-1	0	0	0	9	27	9	25
expert	15	CAB	MDT	1	1	1	10	-1	-1	0	0	8	10	-1	-1	0	-1	7	0	0	0	0	0	0	10	0	0	0	0	10	0	0	0	0	0	0	10	3.33333	18.3333
expert	15	CAB	MDT	2	2	2	10	-2	0	0	0	8	10	0	-1	0	-1	8	10	0	0	0	0	10	10	0	-1	0	0	9	10	0	0	0	0	10	29	9.66667	25.6667
expert	15	CAB	MDT	3	3	3	10	0	0	-1	0	9	10	0	-2	-2	0	6	10	0	0	0	0	10	10	0	-1	-1	0	8	10	0	0	0	0	10	28	9.33333	24.3333
expert	16	BCA	Written report	2	1	7	10	0	-2	0	-1	7	10	0	-1	0	-1	8	10	0	0	0	0	10	10	0	-2	0	0	8	10	-1	0	0	0	9	27	9	24
expert	16	BCA	Written report	1	2	8	10	0	0	-1	0	9	10	0	0	-1	0	9	10	-1	0	-1	0	8	10	0	0	0	0	10	10	0	0	0	0	10	28	9.33333	27.3333
expert	16	BCA	Written report	3	3	9	10	0	0	0	-1	9	10	0	-2	0	-1	7	10	0	0	0	-1	9	10	0	0	0	0	10	10	0	0	0	0	10	29	9.66667	25.6667
expert	16	BCA	3D model	3	1	1	10	0	0	0	0	10	10	0	-2	0	-1	7	10	0	0	0	0	10	10	0	0	0	0	10	10	0	0	0	0	10	30	10	27
expert	16	BCA	3D model	1	2	2	10	0	0	0	0	10	10	0	0	0	-1	9	10	0	0	0	0	10	10	0	0	0	0	10	10	0	0	0	0	10	30	10	29
expert	16	BCA	3D model	2	3	3	0	0	0	0	0	0	0	0	0	0	0	0	10	0	0	0	0	10	0	0	0	0	0	0	0	0	0	0	0	0	10	3.33333	3.33333
expert	16	BCA	MDT	1	1	4	10	0	0	0	0	10	10	-1	0	-1	0	8	10	0	0	-1	0	9	10	-1	0	0	0	9	10	0	0	0	0	10	28	9.33333	27.3333
expert	16	BCA	MDT	2	2	5	10	0	-2	0	0	8	10	0	-1	0	-1	8	10	0	0	0	0	10	10	0	-2	0	0	8	10	-1	0	0	0	9	27	9	25
expert	16	BCA	MDT	3	3	6	10	0	0	0	-1	9	10	0	0	0	0	10	10	0	0	-1	0	9	10	0	0	0	0	10	10	0	0	0	0	10	29	9.66667	28.6667
expert	17	BCA	Written report	2	1	7	10	0	-2	0	0	8	10	-1	0	-1	0	8	10	0	0	0	0	10	10	-1	-1	-2	0	6	10	-1	-1	-1	0	7	23	7.66667	23.6667
expert	17	BCA	Written report	1	2	8	10	0	0	-2	0	8	10	-2	0	-1	0	7	10	-1	0	-1	0	8	10	-1	0	0	0	9	10	0	0	0	0	10	27	9	24
expert	17	BCA	Written report	3	3	9	10	0	0	-2	0	8	10	0	-4	0	0	6	10	0	-1	-2	0	7	10	0	-1	-2	0	7	10	0	0	0	0	10	24	8	22
expert	17	BCA	3D model	3	1	1	10	-1	0	0	0	9	10	-2	-2	-2	0	4	10	-1	0	-2	0	7	10	-1	0	-3	0	6	0	0	0	0	0	0	13	4.33333	17.3333
expert	17	BCA	3D model	1	2	2	10	0	0	0	0	10	10	-2	0	0	0	8	10	-1	0	-1	0	8	10	-1	0	0	0	9	10	0	0	0	0	10	27	9	27
expert	17	BCA	3D model	2	3	3	10	0	-2	0	0	8	10	-1	0	0	0	9	10	0	0	0	0	10	10	0	-1	0	-1	8	10	0	0	-1	0	9	27	9	26
expert	17	BCA	MDT	1	1	4	10	0	0	-1	0	9	10	-1	0	0	0	9	10	0	0	0	0	10	0	0	0	0	0	0	10	0	0	0	0	10	20	6.66667	24.6667
expert	17	BCA	MDT	2	2	5	10	0	-1	-1	0	8	10	-1	-1	-1	0	7	10	0	0	0	0	10	10	-1	-2	-1	0	6	10	0	0	-1	0	9	25	8.33333	23.3333
expert	17	BCA	MDT	3	3	6	10	0	0	-1	0	9	10	0	-1	-1	-1	7	10	0	-1	-2	0	7	10	0	-1	-1	0	8	10	0	0	0	0	10	25	8.33333	24.3333
expert	18	BCA	Written report	2	1	7	10	0	-2	0	0	8	10	0	0	0	0	10	10	0	0	0	0	10	10	-1	0	-2	0	7	10	0	0	-1	0	9	26	8.66667	26.6667
expert	18	BCA	Written report	1	2	8	10	0	0	0	0	10	10	0	0	0	0	10	10	0	0	-1	0	9	10	0	0	0	0	10	10	0	0	0	0	10	29	9.66667	29.6667
expert	18	BCA	Written report	3	3	9	10	0	0	0	-1	9	10	0	0	-2	0	8	0	0	0	0	0	0	0	0	0	0	0	0	10	0	0	0	0	10	10	3.33333	20.3333
expert	18	BCA	3D model	3	1	1	10	-1	-1	0	0	8	10	0	-1	-1	-1	7	0	0	0	0	0	0	10	-1	0	-1	0	8	10	0	0	0	0	10	18	6	21
expert	18	BCA	3D model	1	2	2	0	0	0	0	0	0	0	0	0	0	0	0	0	0	0	0	0	0	0	0	0	0	0	0	10	0	0	0	0	10	10	3.33333	3.33333
expert	18	BCA	3D model	2	3	3	10	0	-1	0	0	9	10	-1	-2	0	-1	6	10	0	0	0	0	10	10	0	-1	0	0	9	10	-1	-1	0	0	8	27	9	24
expert	18	BCA	MDT	1	1	4	10	0	0	0	-1	9	10	-1	0	0	0	9	10	0	0	0	0	10	10	-1	0	0	0	9	10	0	0	0	0	10	29	9.66667	27.6667
expert	18	BCA	MDT	2	2	5	10	0	-3	0	-1	6	10	0	-1	0	-1	8	10	0	0	0	0	10	10	0	-2	0	-1	7	10	0	-1	0	0	9	26	8.66667	22.6667
expert	18	BCA	MDT	3	3	6	10	0	0	-1	-1	8	10	-1	-1	-1	-1	6	10	0	0	-1	0	9	10	0	0	0	0	10	10	0	0	0	0	10	29	9.66667	23.6667
expert	19	CAB	Written report	2	1	4	10	0	-2	0	-1	7	10	-1	-1	0	-1	7	10	0	0	0	0	10	10	-1	-1	0	0	8	10	-1	-1	0	-1	7	25	8.33333	22.3333
expert	19	CAB	Written report	1	2	5	10	0	0	0	-1	9	10	0	0	0	-1	9	10	0	0	0	0	10	10	0	0	0	-1	9	10	0	0	0	0	10	29	9.66667	27.6667
expert	19	CAB	Written report	3	3	6	10	-2	0	-1	0	7	10	0	-2	0	-1	7	10	0	0	-1	0	9	10	0	-1	-1	0	8	10	0	0	0	0	10	27	9	23
expert	19	CAB	3D model	3	1	7	10	-1	0	0	0	9	10	0	0	-1	-1	8	10	-1	0	0	0	9	10	-1	0	-3	0	6	10	0	0	0	0	10	25	8.33333	25.3333
expert	19	CAB	3D model	1	2	8	10	0	0	0	0	10	10	-1	0	0	0	9	10	0	0	0	0	10	0	0	0	0	0	0	10	0	0	0	0	10	20	6.66667	25.6667
expert	19	CAB	3D model	2	3	9	10	0	-1	0	0	9	10	-1	-1	0	0	8	10	0	0	0	0	10	10	-1	-1	0	0	8	10	-1	-1	0	0	8	26	8.66667	25.6667
expert	19	CAB	MDT	1	1	1	10	0	0	0	0	10	10	-1	0	0	-1	8	10	0	0	0	0	10	10	0	0	0	-1	9	10	0	0	0	0	10	29	9.66667	27.6667
expert	19	CAB	MDT	2	2	2	10	0	-2	0	-1	7	0	0	0	0	0	0	10	0	0	0	0	10	10	0	-2	0	0	8	10	0	0	0	0	10	28	9.33333	16.3333
expert	19	CAB	MDT	3	3	3	10	0	0	0	-1	9	10	0	-2	-1	-1	6	10	0	0	-1	0	9	10	0	0	-1	0	0	10	0	0	0	0	10	19	6.33333	21.3333
student	31	ABC	Written report	2	1	1	10	-1	-2	-1	0	6	10	-2	0	-2	0	6	0	0	0	0	0	0	10	0	-1	-2	0	7	10	0	-1	-1	0	8	15	5	17
student	31	ABC	Written report	1	2	2	0	0	0	0	0	0	10	0	-2	-2	0	6	0	0	0	0	0	0	0	0	0	0	0	0	10	0	0	0	0	10	10	3.33333	9.33333
student	31	ABC	Written report	3	3	3	10	-3	-1	0	0	6	10	-3	-3	0	0	4	0	0	0	0	0	0	10	0	0	-1	0	9	0	0	0	0	0	0	9	3	13
student	31	ABC	3D model	3	1	4	10	-1	-1	0	0	8	10	-2	0	-1	-1	6	10	0	0	0	0	10	10	0	0	-2	0	8	0	0	0	0	0	0	18	6	20
student	31	ABC	3D model	1	2	5	10	0	0	-1	0	9	10	-2	0	0	0	8	10	0	0	0	0	10	10	0	0	0	0	10	0	0	0	0	0	0	20	6.66667	23.6667
student	31	ABC	3D model	2	3	6	10	0	-2	0	0	8	10	-1	0	0	-1	8	10	0	0	0	0	10	10	0	-1	0	0	9	10	-1	-1	-1	0	7	26	8.66667	24.6667
student	31	ABC	MDT	1	1	7	10	0	0	-2	0	8	10	-2	0	-1	0	7	10	-1	0	-1	0	8	10	-1	0	0	0	9	10	0	0	0	0	10	27	9	24
student	31	ABC	MDT	2	2	8	10	0	-2	0	0	8	10	0	0	-2	0	8	10	0	0	0	0	10	10	0	-1	-1	0	8	10	0	-1	-1	0	8	26	8.66667	24.6667
student	31	ABC	MDT	3	3	9	10	-3	0	0	0	7	10	-3	-2	-1	0	4	10	0	-2	0	0	8	10	-2	-1	0	0	7	0	0	0	0	0	0	15	5	16
student	32	ABC	Written report	2	1	1	10	0	-1	0	0	9	10	-2	-2	0	0	6	10	0	0	0	0	10	10	-2	-1	-1	0	6	10	-1	0	-1	0	8	24	8	23
student	32	ABC	Written report	1	2	2	10	-1	-1	0	-1	7	10	0	0	0	0	10	0	0	0	0	0	0	0	0	0	0	0	0	0	0	0	0	0	0	0	0	17
student	32	ABC	Written report	3	3	3	10	0	0	0	0	10	10	-2	-2	0	0	6	0	0	0	0	0	0	0	0	0	0	0	0	10	0	0	0	0	10	10	3.33333	19.3333
student	32	ABC	3D model	3	1	4	10	-1	0	0	0	9	10	-6	-4	0	0	0	0	0	0	0	0	0	0	0	0	0	0	0	0	0	0	0	0	0	0	0	9
student	32	ABC	3D model	1	2	5	0	0	0	0	0	0	10	-1	0	0	0	9	0	0	0	0	0	0	0	0	0	0	0	0	10	0	0	0	0	10	10	3.33333	12.3333
student	32	ABC	3D model	2	3	6	10	0	-1	0	0	9	10	-2	-2	0	0	6	10	0	0	0	0	10	0	0	0	0	0	0	0	0	0	0	0	0	10	3.33333	18.3333
student	32	ABC	MDT	1	1	7	0	0	0	0	0	0	10	-2	0	0	0	8	10	0	0	0	0	10	10	0	0	0	0	10	10	0	0	0	0	10	30	10	18
student	32	ABC	MDT	2	2	8	10	0	-2	0	0	8	10	0	-1	0	-1	8	10	0	0	0	0	10	10	0	-1	0	0	9	10	-1	0	-2	0	7	26	8.66667	24.6667
student	32	ABC	MDT	3	3	9	10	-2	-1	0	-1	6	10	-3	-4	-1	-1	1	0	0	0	0	0	0	0	0	0	0	0	0	10	0	0	0	0	10	10	3.33333	10.3333
student	33	ABC	Written report	2	1	1	10	-2	-2	-1	0	5	10	-2	-2	0	0	6	0	0	0	0	0	0	10	-1	-1	-1	0	7	0	0	0	0	0	0	7	2.33333	13.3333
student	33	ABC	Written report	1	2	2	10	-2	-2	0	0	6	10	-2	0	0	-1	7	10	-1	0	0	0	9	10	-1	0	0	-1	8	10	0	0	0	0	10	27	9	22
student	33	ABC	Written report	3	3	3	10	-3	-1	0	0	6	10	-3	-4	0	0	3	0	0	0	0	0	0	10	0	0	-1	0	9	0	0	0	0	0	0	9	3	12
student	33	ABC	3D model	3	1	4	10	-1	-1	0	0	8	0	0	0	0	0	0	0	0	0	0	0	0	0	0	0	0	0	0	0	0	0	0	0	0	0	0	8
student	33	ABC	3D model	1	2	5	10	0	0	0	-1	9	10	-2	0	0	0	8	10	-1	0	-1	0	8	10	-1	0	0	0	9	0	0	0	0	0	0	17	5.66667	22.6667
student	33	ABC	3D model	2	3	6	10	0	-3	0	0	7	10	0	-1	0	0	9	10	0	0	0	0	10	10	0	-2	0	0	8	10	-1	-1	0	-1	7	25	8.33333	24.3333
student	33	ABC	MDT	1	1	7	10	-1	-1	0	0	8	10	-3	-1	0	0	6	0	0	0	0	0	0	10	-1	0	0	0	9	0	0	0	0	0	0	9	3	17
student	33	ABC	MDT	2	2	8	10	-1	-3	0	0	6	10	-2	-2	0	-1	5	0	0	0	0	0	0	10	0	-1	0	0	9	10	0	-2	0	-1	7	16	5.33333	16.3333
student	33	ABC	MDT	3	3	9	10	-2	-1	0	-1	6	10	-3	-5	0	-1	1	0	0	0	0	0	0	10	0	-1	0	0	9	0	0	0	0	0	0	9	3	10
student	34	BCA	Written report	2	1	7	10	0	-2	-1	0	7	10	-1	0	0	0	9	10	0	0	0	0	10	10	-1	-1	-1	0	7	10	-1	0	0	0	9	26	8.66667	24.6667
student	34	BCA	Written report	1	2	8	10	-1	0	-1	0	8	10	-2	0	-1	0	7	10	-2	0	-1	0	7	10	-1	0	0	0	9	10	0	-1	0	0	9	25	8.33333	23.3333
student	34	BCA	Written report	3	3	9	10	0	0	-1	0	9	10	0	0	-1	0	9	10	0	0	-1	0	9	10	0	0	-1	0	9	10	0	0	0	0	10	28	9.33333	27.3333
student	34	BCA	3D model	3	1	1	10	-1	0	0	0	9	10	-5	0	-1	-1	3	10	-1	0	0	0	9	10	-1	0	-2	0	7	0	0	0	0	0	0	16	5.33333	17.3333
student	34	BCA	3D model	1	2	2	10	0	0	-1	0	9	10	0	0	0	0	10	10	0	0	0	0	10	10	0	0	0	0	10	0	0	0	0	0	0	20	6.66667	25.6667
student	34	BCA	3D model	2	3	3	10	0	-2	0	-1	7	10	0	-1	0	0	9	10	0	0	0	0	10	10	0	-1	0	0	9	10	-1	-1	-1	0	7	26	8.66667	24.6667
student	34	BCA	MDT	1	1	4	10	-1	0	0	0	9	10	-2	-1	0	-1	6	0	0	0	0	0	0	10	-1	0	0	0	9	0	0	0	0	0	0	9	3	18
student	34	BCA	MDT	2	2	5	10	0	-2	0	0	8	10	0	0	-1	0	9	10	0	0	0	0	10	10	-1	0	-2	0	7	10	0	-1	0	0	9	26	8.66667	25.6667
student	34	BCA	MDT	3	3	6	10	-1	0	-2	0	7	10	0	-1	-1	0	8	10	0	0	-2	0	8	10	0	0	-2	0	8	0	0	0	0	0	0	16	5.33333	20.3333
student	35	BCA	Written report	2	1	7	0	0	0	0	0	0	10	0	0	0	0	10	10	0	0	0	0	10	10	0	-1	0	0	9	10	0	-1	0	0	9	28	9.33333	19.3333
student	35	BCA	Written report	1	2	8	0	0	0	0	0	0	10	-2	0	0	0	8	0	0	0	0	0	0	10	-2	-1	0	0	7	10	0	0	0	0	10	17	5.66667	13.6667
student	35	BCA	Written report	3	3	9	10	0	0	0	-1	9	10	-4	0	0	0	6	10	0	-2	-1	0	7	10	0	-2	0	0	8	10	0	0	0	0	10	25	8.33333	23.3333
student	35	BCA	3D model	3	1	1	10	0	-1	0	0	9	10	0	-3	-2	0	5	0	0	0	0	0	0	10	0	0	-1	0	9	10	0	0	0	0	10	19	6.33333	20.3333
student	35	BCA	3D model	1	2	2	10	0	-1	0	0	9	10	-1	0	-1	0	8	0	0	0	0	0	0	10	0	0	0	0	10	10	0	0	0	0	10	20	6.66667	23.6667
student	35	BCA	3D model	2	3	3	10	0	-2	0	0	8	10	-2	0	0	0	8	10	0	0	0	0	10	0	0	0	0	0	0	10	-1	0	-1	0	8	18	6	22
student	35	BCA	MDT	1	1	4	0	0	0	0	0	0	10	-2	0	0	0	8	0	0	0	0	0	0	0	0	0	0	0	0	10	0	0	0	0	10	10	3.33333	11.3333
student	35	BCA	MDT	2	2	5	0	0	0	0	0	0	10	0	-1	0	0	9	10	0	0	0	0	10	0	0	0	0	0	0	10	-1	-1	-1	0	7	17	5.66667	14.6667
student	35	BCA	MDT	3	3	6	10	0	0	0	-1	9	10	-4	0	-1	-1	4	10	0	-1	-1	0	8	10	0	-1	0	-1	8	10	0	0	0	0	10	26	8.66667	21.6667
student	36	BCA	Written report	2	1	7	10	0	-2	0	0	8	10	-4	-2	0	0	4	10	0	0	0	0	10	10	-1	-1	0	0	8	10	-1	-1	-1	0	7	25	8.33333	20.3333
student	36	BCA	Written report	1	2	8	10	-1	0	-1	0	8	10	-2	0	0	-1	7	10	-3	0	0	0	7	10	-1	0	0	-1	8	10	0	0	0	0	10	25	8.33333	23.3333
student	36	BCA	Written report	3	3	9	10	-2	0	-1	0	7	10	-3	-2	0	-1	4	10	-2	0	-2	0	6	10	-1	-1	-1	0	7	0	0	0	0	0	0	13	4.33333	15.3333
student	36	BCA	3D model	3	1	1	10	0	0	0	0	10	10	0	-3	-1	0	6	0	0	0	0	0	0	0	0	0	0	0	0	10	0	0	0	0	10	10	3.33333	19.3333
student	36	BCA	3D model	1	2	2	10	-2	0	-2	0	6	10	-1	0	0	0	9	0	0	0	0	0	0	0	0	0	0	0	0	0	0	0	0	0	0	0	0	15
student	36	BCA	3D model	2	3	3	10	-2	-1	0	0	7	10	-1	-2	0	0	7	10	0	0	0	0	10	0	0	0	0	0	0	0	0	0	0	0	0	10	3.33333	17.3333
student	36	BCA	MDT	1	1	4	10	-1	0	0	0	9	10	-2	0	0	0	8	0	0	0	0	0	0	0	0	0	0	0	0	0	0	0	0	0	0	0	0	17
student	36	BCA	MDT	2	2	5	0	0	0	0	0	0	10	-2	-1	-1	-1	5	10	0	0	0	0	10	10	-1	0	-3	0	6	10	-3	0	-1	0	6	22	7.33333	12.3333
student	36	BCA	MDT	3	3	6	10	-1	-1	0	0	8	10	-3	-4	0	-1	2	10	0	-1	0	0	9	10	0	0	-1	0	9	0	0	0	0	0	0	18	6	16
student	37	CAB	Written report	2	1	4	10	0	0	0	0	10	10	0	0	0	0	10	10	0	0	0	0	10	10	-1	-1	0	0	8	10	-1	-1	0	0	8	26	8.66667	28.6667
student	37	CAB	Written report	1	2	5	10	0	0	-1	0	9	10	0	0	-1	-1	8	10	-1	0	-1	0	8	10	-1	0	0	0	9	10	0	0	0	0	10	27	9	26
student	37	CAB	Written report	3	3	6	10	0	0	-1	0	9	10	0	-1	-2	-1	6	0	0	0	0	0	0	0	0	0	0	0	0	10	0	0	0	0	10	10	3.33333	18.3333
student	37	CAB	3D model	3	1	7	10	0	0	0	-1	9	10	-1	0	-2	-1	6	10	0	0	0	0	10	0	0	0	0	0	0	10	0	0	0	0	10	20	6.66667	21.6667
student	37	CAB	3D model	1	2	8	10	0	0	0	0	10	0	0	0	0	0	0	0	0	0	0	0	0	0	0	0	0	0	0	10	0	0	0	0	10	10	3.33333	13.3333
student	37	CAB	3D model	2	3	9	0	0	0	0	0	0	0	0	0	0	0	0	10	0	0	0	0	10	0	0	0	0	0	0	0	0	0	0	0	0	10	3.33333	3.33333
student	37	CAB	MDT	1	1	1	10	-1	0	0	0	9	10	0	0	0	0	10	10	-1	0	0	0	9	10	-1	0	0	-1	8	10	0	0	0	0	10	27	9	28
student	37	CAB	MDT	2	2	2	10	0	-3	0	-1	6	0	0	0	0	0	0	10	0	0	0	0	10	0	0	0	0	0	0	10	0	-1	0	-1	8	18	6	12
student	37	CAB	MDT	3	3	3	10	-1	0	0	0	9	0	0	0	0	0	0	0	0	0	0	0	0	10	0	0	0	0	10	0	0	0	0	0	0	10	3.33333	12.3333
student	38	CAB	Written report	2	1	4	10	-2	0	0	0	8	10	-1	0	-1	0	8	10	0	0	0	0	10	10	-1	-1	0	0	8	10	0	-1	0	0	9	27	9	25
student	38	CAB	Written report	1	2	5	10	0	0	-1	0	9	10	-1	-1	0	0	8	10	-1	0	-1	0	8	10	0	0	0	0	10	10	0	0	0	0	10	28	9.33333	26.3333
student	38	CAB	Written report	3	3	6	10	0	0	0	0	10	10	0	-2	-2	0	6	10	0	-1	-2	0	7	10	0	-1	-1	0	8	10	0	0	0	0	10	25	8.33333	24.3333
student	38	CAB	3D model	3	1	7	10	-1	0	0	0	9	10	-2	-6	0	0	2	10	0	-1	-1	0	8	10	0	-1	0	0	9	10	0	0	0	0	10	27	9	20
student	38	CAB	3D model	1	2	8	10	0	0	0	-1	9	10	-1	0	-1	-1	7	10	0	0	-1	0	9	10	0	0	0	0	10	10	0	0	0	0	10	29	9.66667	25.6667
student	38	CAB	3D model	2	3	9	10	0	-2	0	0	8	10	0	-2	0	0	8	10	0	0	0	0	10	0	0	0	0	0	0	10	0	-1	0	0	9	19	6.33333	22.3333
student	38	CAB	MDT	1	1	1	10	0	0	0	0	10	10	0	0	-1	0	9	10	0	0	-1	0	9	10	0	0	0	0	10	10	0	0	0	0	10	29	9.66667	28.6667
student	38	CAB	MDT	2	2	2	0	0	0	0	0	0	10	0	-2	0	0	8	10	0	0	0	0	10	0	0	0	0	0	0	10	0	-1	0	0	9	19	6.33333	14.3333
student	38	CAB	MDT	3	3	3	10	0	0	-2	0	8	10	0	-2	-2	-1	5	10	0	-1	-1	0	8	10	0	-1	-1	0	8	10	0	0	0	0	10	26	8.66667	21.6667
student	39	CAB	Written report	2	1	4	10	0	-2	0	-1	7	10	-1	-1	0	-1	7	10	0	0	0	0	10	0	0	0	0	0	0	10	-1	-1	0	-1	7	17	5.66667	19.6667
student	39	CAB	Written report	1	2	5	10	0	0	0	-1	9	10	0	0	0	-1	9	10	0	0	0	0	10	10	0	0	0	-1	9	10	0	0	0	0	10	29	9.66667	27.6667
student	39	CAB	Written report	3	3	6	10	0	0	0	-1	9	10	0	-2	-1	-1	6	10	0	-1	0	0	9	10	0	-1	0	-1	8	10	0	0	0	0	10	27	9	24
student	39	CAB	3D model	3	1	7	10	0	0	0	0	10	10	0	-4	-1	0	5	0	0	0	0	0	0	10	0	-1	0	0	9	10	0	0	0	0	10	19	6.33333	21.3333
student	39	CAB	3D model	1	2	8	10	0	0	0	-1	9	10	0	0	0	-1	9	10	0	0	0	0	10	10	0	0	0	0	10	10	0	0	0	0	10	30	10	28
student	39	CAB	3D model	2	3	9	10	0	-2	0	0	8	10	0	-2	0	-2	6	10	0	0	0	0	10	10	0	-2	0	-1	7	10	0	-1	0	0	9	26	8.66667	22.6667
student	39	CAB	MDT	1	1	1	0	0	0	0	0	0	10	0	0	0	0	10	0	0	0	0	0	0	0	0	0	0	0	0	10	0	0	0	0	10	10	3.33333	13.3333
student	39	CAB	MDT	2	2	2	0	0	0	0	0	0	10	-1	-2	0	0	7	10	0	0	0	0	10	0	0	0	0	0	0	0	0	0	0	0	0	10	3.33333	10.3333
student	39	CAB	MDT	3	3	3	10	0	-1	0	0	9	10	0	-4	-1	0	5	10	0	-1	-2	0	7	0	0	0	0	0	0	10	0	0	0	0	10	17	5.66667	19.6667
